# Supplementary material for: Prevalence of Vancomycin-Resistant Enterococci and Antimicrobial Residues in Wastewater and Surface Water
Source: Life (Basel). 2021 Dec 15;11(12):1403. doi: 10.3390/life11121403 (PMC8706104; doi:10.3390/life11121403)
Supplement: Supplementary file 1 [file life-11-01403-s001.zip]

Archive with 1 entries (1 files):
- life-1475857-supplementary.pdf
